# Supplementary material for: Design and fault diagnosis of DCS sintering furnace’s temperature control system for edge computing
Source: PLoS One. 2021 Jul 6;16(7):e0253246. doi: 10.1371/journal.pone.0253246 (PMC8259965; doi:10.1371/journal.pone.0253246)
Supplement: S1 Data — (ZIP) [file pone.0253246.s001.zip]

Archive with 15 entries (14 files):
- data/
- data/1.vsdx
- data/10.vsdx
- data/11.opju
- data/2.vsdx
- data/3.vsdx
- data/4.vsdx
- data/5.vsdx
- data/6.vsdx
- data/7.vsdx
- data/8(a).opju
- data/8(b).opju
- data/9(a).opju
- data/9(b).opju
- data/data.xlsx
