# Supplementary material for: Design and fault diagnosis of DCS sintering furnace’s temperature control system for edge computing
Source: PLoS One. 2021 Jul 6;16(7):e0253246. doi: 10.1371/journal.pone.0253246 (PMC8259965; doi:10.1371/journal.pone.0253246)
Supplement: S1 Data — (ZIP) [file pone.0253246.s001.zip › data/data.xlsx]

## Sheet: Sheet1
Figure 8 (a)
17:30:00	0	0	0
17:34:00	0	0	0
17:38:00	43.2	43	43.9
17:42:00	50.6	52.2	53.2
17:46:00	63.6	61.4	61.9
17:50:00	70.4	69.7	69.8
Figure 8 (b)
17:30:00	0	0	0
17:34:00	0	0	0
17:38:00	130.7	128.7	130.3
17:42:00	142.4	140.9	144.2
17:46:00	150.6	149.8	151.2
17:50:00	155.8	155.3	156.1
Figure 9 (a)				Figure 9 (b)
17:30:00	0	0		17:30:00	0	0
17:34:00	0	0		17:34:00	0	0
17:38:00	72	43.2		17:38:00	157	130.7
17:42:00	72	50.6		17:42:00	157	142.4
17:46:00	72	63.6		17:46:00	157	150.6
17:50:00	72	70.4		17:50:00	157	155.8
Figure 11
1	0.82	0.84	0.78
2	0.75	0.78	0.68
3	0.6	0.57	0.69
4	0.78	0.78	0.84
5	0.64	0.62	0.66
